# Supplementary material for: Altered MicroRNA Expression in Bovine Subcutaneous and Visceral Adipose Tissues from Cattle under Different Diet
Source: PLoS One. 2012 Jul 10;7(7):e40605. doi: 10.1371/journal.pone.0040605 (PMC3398999; doi:10.1371/journal.pone.0040605)
Supplement: Table S1 — The normalized expression of 244 microRNAs detected by microarray in this study is presented for the four experimental groups: Control diet/Subcutaneous fat, High fat diet/Subcutaneous fat, Control diet/Visceral fat and High fat diet/Visceral fat. “UD”, represents the undetected. (XLSX) [file pone.0040605.s001.xlsx]

## Sheet: Sheet1
Table S1. Expression of miRNAs detected by miRNA microarray
miRNA ID	Control diet Subcutaneous fat	High fat diet Subcutaneous fat	Control diet Visceral fat	High fat diet Visceral fat
bta-let-7a	12.386	9.39	12.167	9.565
bta-let-7b	13.135	8.987	13.315	9.122
bta-let-7c	11.355	7.329	11.224	7.268
bta-let-7d	8.77	5.604	8.818	6.01
bta-let-7e	8.943	5.848	8.965	6.264
bta-let-7f	10.741	8.559	10.568	8.712
bta-let-7g	7.521	6.773	7.44	6.872
bta-let-7i	8.393	7.028	7.981	6.607
bta-miR-1	UD	1.082	0.418	1.562
bta-miR-100	6.025	5.412	5.514	5.383
bta-miR-101	UD	3.946	0.697	3.997
bta-miR-103	5.965	5.283	5.898	5.603
bta-miR-106	UD	2.314	UD	2.139
bta-miR-106b	1.395	4.677	1.627	4.743
bta-miR-107	3.962	3.817	4.024	4.23
bta-miR-10a	3.493	3.06	3.809	4.016
bta-miR-10b	6.478	6.473	6.333	6.745
bta-miR-1185	UD	UD	UD	0.07
bta-miR-122	UD	UD	0.676	0.6
bta-miR-1224	8.076	4.524	7.42	4.211
bta-miR-1225-3p	3.761	0.012	3.825	0.436
bta-miR-1249	3.258	0.205	2.107	0.554
bta-miR-125a	1.202	UD	0.661	0.001
bta-miR-125b	9.788	8.318	8.882	8.214
bta-miR-126	7.529	8.244	7.883	8.841
bta-miR-126*	0.235	3.515	0.796	3.868
bta-miR-127	4.296	2.511	3.973	2.916
bta-miR-128	0.003	0.254	0.297	0.13
bta-miR-1281	3.934	UD	4.089	0.579
bta-miR-129-3p	0.254	UD	0.364	UD
bta-miR-130a	2.686	4.265	1.925	4.493
bta-miR-130b	UD	0.116	UD	UD
bta-miR-133a	UD	0.06	0.315	UD
bta-miR-133b	0.542	0.222	0.748	0.261
bta-miR-1343	4.789	2.648	3.622	1.758
bta-miR-136	UD	1.02	UD	1.259
bta-miR-139	3.333	1.594	3.414	2.411
bta-miR-140	4.871	4.684	4.475	5.042
bta-miR-142	UD	3.231	UD	3.101
bta-miR-143	0.185	1.857	0.584	2.173
bta-miR-1434	2.295	1.675	2.044	1.663
bta-miR-145	7.888	6.366	8.148	7.064
bta-miR-146b	UD	0.066	UD	0.455
bta-miR-148a	3.552	5.616	3.123	5.774
bta-miR-148b	2.492	2.051	1.738	1.889
bta-miR-151	4.35	2.742	4.051	3.104
bta-miR-151*	6.982	5.997	6.681	6.363
bta-miR-155	4.391	1.75	3.697	1.061
bta-miR-1584	9.472	5.664	8.475	4.815
bta-miR-15a	4.539	5.711	4.167	5.596
bta-miR-15b	7.776	5.117	7.013	4.738
bta-miR-16a	2.835	3.566	2.492	3.896
bta-miR-16b	2.236	3.183	1.746	3.209
bta-miR-17-3p	UD	0.422	UD	0.49
bta-miR-17-5p	0.296	2.916	0.743	2.89
bta-miR-1777a	9.949	7.34	9.198	6.478
bta-miR-1777b	10.374	7.406	9.948	6.958
bta-miR-181a	4.304	0.9	4.121	1.175
bta-miR-181b	2.275	0.119	2.909	0.502
bta-miR-181d	0.234	0.026	0.527	0.147
bta-miR-1835	6.419	2.664	5.436	1.711
bta-miR-1839	0.177	0.498	0.209	0.231
bta-miR-185	2.246	2.848	2.059	3.234
bta-miR-186	2.689	3.251	2.291	3.631
bta-miR-188	0.233	UD	UD	UD
bta-miR-18a	UD	0.241	UD	0.105
bta-miR-193a-3p	1.054	4.733	0.859	5.062
bta-miR-193a-5p	5.851	2.224	6.374	2.878
bta-miR-194	UD	0.481	UD	0.993
bta-miR-195	5.958	6.406	5.184	6.072
bta-miR-196a	0.955	UD	5.297	3.218
bta-miR-197	5.372	1.286	6.189	2.622
bta-miR-199a-3p	7.477	7.53	6.358	6.675
bta-miR-199a-5p	4.931	5.239	3.466	4.263
bta-miR-199b	4.684	6.192	3.349	5.183
bta-miR-199c	2.544	3.221	0.879	2.402
bta-miR-19a	UD	3.121	UD	3.262
bta-miR-19b	1.634	5.536	1.902	5.499
bta-miR-204	5.176	3.957	3.406	2.985
bta-miR-206	0.23	UD	0.544	UD
bta-miR-20a	3.404	5.1	3.441	5.064
bta-miR-21	0.572	3.203	0.503	2.919
bta-miR-210	UD	1.095	UD	0.422
bta-miR-214	7.62	4.435	6.557	3.777
bta-miR-221	2.345	0.61	0.968	0.074
bta-miR-222	0.294	0.051	UD	UD
bta-miR-223	4.985	3.686	4.651	2.863
bta-miR-22-3p	3.193	3.54	2.605	3.652
bta-miR-224	2.184	0.945	0.996	0.43
bta-miR-22-5p	0.569	1.715	0.68	1.83
bta-miR-2284d	UD	UD	UD	0.293
bta-miR-2284k	UD	UD	0.296	UD
bta-miR-2284l	UD	UD	0.295	0.147
bta-miR-2284m	0.921	UD	0.366	UD
bta-miR-2284t*	2.391	UD	1.367	UD
bta-miR-2286	4.614	0.158	3.938	0.203
bta-miR-2288	5.491	1.236	5.866	1.416
bta-miR-2291	3.499	0.497	1.012	0.422
bta-miR-2299-3p	0.873	UD	0.26	UD
bta-miR-2300a-5p	3.496	UD	3.588	0.097
bta-miR-2302	0.288	UD	UD	UD
bta-miR-2304	0.774	UD	3.483	0.033
bta-miR-2305	10.651	7.239	9.248	5.93
bta-miR-2309	0.267	UD	UD	UD
bta-miR-2311	UD	UD	0.354	UD
bta-miR-2316	5.851	3.352	4.733	2.25
bta-miR-2328*	9.979	6.302	8.447	4.973
bta-miR-2332	6.679	3.323	6.642	3.885
bta-miR-2340	3.012	0.156	1.73	0.028
bta-miR-2345	UD	UD	0.315	UD
bta-miR-2348	4.441	2.711	1.13	0.268
bta-miR-2356	1.721	UD	UD	UD
bta-miR-2360	1.99	UD	0.288	UD
bta-miR-2368*	2.636	UD	2.106	UD
bta-miR-2374	5.856	2.862	4.794	1.957
bta-miR-2382*	4.31	0.108	4.456	0.942
bta-miR-2384	UD	UD	UD	0.004
bta-miR-2386	UD	UD	0.501	UD
bta-miR-2389	0.964	UD	UD	0.161
bta-miR-2390	UD	UD	0.631	UD
bta-miR-2391	4.101	0.501	4.087	1.098
bta-miR-23a	7.075	6.095	6.124	5.704
bta-miR-23b-3p	7.717	5.875	7.358	6.234
bta-miR-24	UD	0.314	UD	0.462
bta-miR-2407	3.059	0.023	2.628	0.018
bta-miR-2410	0.827	UD	0.015	UD
bta-miR-2411*	3.81	0.935	4.039	1.527
bta-miR-2412	8.017	4.872	7.356	4.229
bta-miR-2413	0.862	UD	UD	UD
bta-miR-2420	UD	UD	0.577	UD
bta-miR-2422	0.651	UD	0.453	UD
bta-miR-2424	3.109	0.082	2.657	UD
bta-miR-2425*	3.46	UD	3.491	0.246
bta-miR-2428	4.452	1.552	2.345	0.248
bta-miR-2436-3p	1.69	UD	0.657	UD
bta-miR-2436-5p	1.369	UD	UD	UD
bta-miR-2439	0.944	0.979	0.825	1.39
bta-miR-24-3p	7.821	7.523	7.188	7.338
bta-miR-2440	0.523	UD	UD	UD
bta-miR-2441	UD	UD	UD	0.045
bta-miR-2449	0.023	UD	UD	UD
bta-miR-2454	2.971	1.09	UD	0.09
bta-miR-2455	4.817	1.911	4.352	1.728
bta-miR-2474	2.31	2.305	1.96	2.588
bta-miR-2476	1.087	UD	UD	0.035
bta-miR-2478	8.952	11.714	9.516	12.426
bta-miR-2481	0.675	UD	0.263	UD
bta-miR-2483	1.543	2.072	2.299	2.5
bta-miR-2486	2.967	0.455	0.98	0.717
bta-miR-25	5.957	4.416	5.916	4.836
bta-miR-26a	7.099	6.558	6.78	6.751
bta-miR-26b	6.346	6.724	6.216	6.621
bta-miR-27a-3p	3.757	5.838	2.105	5.219
bta-miR-27b	7.223	6.936	6.844	6.898
bta-miR-28	3.567	3.753	2.712	4.032
bta-miR-2881	7.402	4.5	6.497	3.698
bta-miR-2882	3.396	UD	3.56	0.227
bta-miR-2884	5.971	2.027	5.292	1.302
bta-miR-2885	3.586	0.683	1.985	0.255
bta-miR-2887	2.684	0.385	2.728	0.274
bta-miR-2888	7.603	5.045	7.076	4.254
bta-miR-2891	UD	UD	UD	0.048
bta-miR-2892	5.622	1.31	5.458	1.809
bta-miR-2893	7.683	5.368	6.661	4.584
bta-miR-2898	3.037	0.545	1.915	0.806
bta-miR-2899	0.827	UD	UD	UD
bta-miR-2900	0.509	UD	0.6	UD
bta-miR-2902	4.264	0.579	1.139	UD
bta-miR-296	2.985	0.816	0.566	UD
bta-miR-299	1.322	0.986	1.246	1.725
bta-miR-29a	6.513	6.664	5.973	6.267
bta-miR-29b	2.6	5.081	2.63	4.781
bta-miR-29c	3.336	5.635	3.367	5.908
bta-miR-30a-5p	1.183	2.713	0.828	2.631
bta-miR-30b-3p	0.923	UD	0.948	UD
bta-miR-30b-5p	3.983	5.747	3.708	5.778
bta-miR-30c	5.098	4.637	4.626	5.239
bta-miR-30d	5.1	3.996	4.896	4.194
bta-miR-30e-5p	UD	0.041	UD	0.013
bta-miR-30f	5.131	3.15	4.575	3.337
bta-miR-32	UD	0.271	UD	0.669
bta-miR-320	6.957	3.488	7.233	4.027
bta-miR-320b	UD	UD	0.005	UD
bta-miR-324	UD	1.114	UD	0.642
bta-miR-326	0.22	UD	0.23	UD
bta-miR-328	2.323	UD	2.466	0.228
bta-miR-331	5.738	4.679	5.887	5.396
bta-miR-338	1.529	3.336	1.069	3.669
bta-miR-339	UD	0.809	UD	1.468
bta-miR-33a	UD	UD	UD	0.324
bta-miR-340	UD	UD	UD	0.19
bta-miR-342	1.976	0.414	1.409	0.593
bta-miR-345-5p	UD	1.455	UD	1.81
bta-miR-34a	3.724	4.947	3.447	4.948
bta-miR-361	4.817	3.549	4.463	3.761
bta-miR-362-5p	0.917	1.7	0.829	2.576
bta-miR-365-3p	7.252	5.849	7.517	6.669
bta-miR-369-5p	UD	UD	UD	0.022
bta-miR-374a	UD	3.115	0.047	3.184
bta-miR-374b	1.219	2.655	0.789	2.776
bta-miR-376b	UD	UD	UD	0.053
bta-miR-376d	UD	1.453	UD	1.599
bta-miR-378	7.317	5.278	7.904	6.793
bta-miR-379	0.228	2.123	0.283	2.374
bta-miR-382	0.522	UD	0.321	0.033
bta-miR-410	UD	UD	UD	0.165
bta-miR-411	UD	1.268	UD	0.949
bta-miR-423-5p	6.778	2.62	7.303	2.993
bta-miR-424	UD	2.382	UD	1.386
bta-miR-424*	0.505	UD	UD	UD
bta-miR-425-3p	3.721	UD	3.884	0.304
bta-miR-425-5p	0.277	1.706	0.248	1.676
bta-miR-432	0.593	UD	0.657	UD
bta-miR-449d	UD	UD	0.456	UD
bta-miR-450	UD	1.601	UD	0.582
bta-miR-451	0.654	2.362	0.416	2.096
bta-miR-452	UD	0.478	UD	0.227
bta-miR-455*	3.974	0.971	2.786	0.852
bta-miR-484	0.241	UD	0.557	0.011
bta-miR-486	4.809	0.799	5.183	1.555
bta-miR-487b	UD	1.025	UD	1.541
bta-miR-489	UD	0.041	UD	UD
bta-miR-494	4.485	2.068	4.699	1.837
bta-miR-495	UD	0.004	UD	0.336
bta-miR-497	6.048	6.738	5.031	6.086
bta-miR-500	1.283	1.673	1.484	2.132
bta-miR-532	0.032	1.21	0.312	1.421
bta-miR-539	UD	UD	0.294	UD
bta-miR-543	UD	UD	0.329	UD
bta-miR-551b	UD	0.29	UD	UD
bta-miR-660	UD	0.192	UD	0.058
bta-miR-664	0.547	UD	1.968	UD
bta-miR-665	4.275	0.037	4.232	0.22
bta-miR-671	4.989	1.766	4.204	1.049
bta-miR-874	0.223	UD	UD	UD
bta-miR-877	0.784	UD	0.109	0.012
bta-miR-885	UD	UD	UD	0.065
bta-miR-92	6.74	3.612	6.833	3.781
bta-miR-92b	2.959	UD	3.207	UD
bta-miR-93	1.547	1.71	0.841	1.845
bta-miR-940	3.051	UD	3.208	0.014
bta-miR-98	4.835	2.934	4.636	3.114
bta-miR-99a	5.979	5.816	5.071	5.454
bta-miR-99b	3.902	1.598	3.872	2.09
